# Supplementary material for: Long-Term Clearance and Biodistribution of Magnetic Nanoparticles Assessed by AC Biosusceptometry
Source: Materials (Basel). 2022 Mar 14;15(6):2121. doi: 10.3390/ma15062121 (PMC8948936; doi:10.3390/ma15062121)
Supplement: Supplementary file 1 [file materials-15-02121-s001.zip]

Archive with 1 entries (1 files):
- materials-1495030-supplementary.pdf
